# Supplementary material for: Use of Electrical Impedance Tomography (EIT) to Estimate Tidal Volume in Anaesthetized Horses Undergoing Elective Surgery
Source: Animals (Basel). 2021 May 10;11(5):1350. doi: 10.3390/ani11051350 (PMC8151473; doi:10.3390/ani11051350)
Supplement: Supplementary file 1 [file animals-11-01350-s001.zip]

Archive with 8 entries (8 files):
- Supplementary Table S1.docx
- __MACOSX/._Supplementary Table S1.docx
- Supplementary Table S3.docx
- __MACOSX/._Supplementary Table S3.docx
- Supplementary Table S4.docx
- __MACOSX/._Supplementary Table S4.docx
- Supplementary TableS2.docx
- __MACOSX/._Supplementary TableS2.docx
